# Supplementary material for: Identification and Spatiotemporal Expression of Adenosine Deaminases Acting on RNA (ADAR) during Earthworm Regeneration: Its Possible Implication in Muscle Redifferentiation
Source: Biology (Basel). 2020 Dec 5;9(12):448. doi: 10.3390/biology9120448 (PMC7762157; doi:10.3390/biology9120448)
Supplement: Supplementary file 1 [file biology-09-00448-s001.zip]

Archive with 1 entries (1 files):
- biology-990401-supplementary.pptx
